# Supplementary material for: Antibody-independent protection against heterologous SARS-CoV-2 challenge conferred by prior infection or vaccination
Source: Nat Immunol. 2024 Mar 14;25(4):633–43. doi: 10.1038/s41590-024-01787-z (PMC11003867; doi:10.1038/s41590-024-01787-z)
Supplement: Supplementary file 3 — Statistical source data. [file 41590_2024_1787_MOESM3_ESM.xlsx]

## Sheet: Figure1
	Figure 1b	Anti-S1 RBD IgG levels
	Days	Ab+						Ab -
	0	0	0	0	0	0		0	0	0	0	0	0	0
	7	1.8	2.1	1.5	1.8	2.3		0	0	0	0	0	0	0
	14	226	214	220	132	209		0	0	0	0	0	0	0
	21	413	356	406	129	171		0	0	0	0	0	0	0
	P-value
	***	0.0003
	**	0.0082
	Figure 1c	RNA (copy n / ng total RNA) / Nasal Turbinates
	PBS Ab+	Naive Ab+	Primed Ab+	PBS Ab-	Naive Ab-	Primed Ab-
	no Amp	12900	no Amp	no Amp	875	no Amp
	no Amp	no Amp	no Amp	no Amp	11700	no Amp
	no Amp	687	no Amp	no Amp	no Amp	no Amp
	no Amp	no Amp	no Amp		4660	no Amp
		648	no Amp		5510	no Amp
		no Amp			1600	no Amp
		2670			1050	no Amp
		611
		1340
	LOD	365.74
			P-value
	Naive Ab- vs PBS Ab+		**	0.0052
	Naive Ab- vs PBS Ab-		*	0.0111
	Naive Ab- vs Primed Ab+		**	0.0028
	Naive Ab+ vs Primed Ab-		*	0.0383
	Naive Ab- vs Primed Ab-		**	0.001
	Figure 1d	RNA (copy n / ng total RNA) / Lung
	PBS Ab+	Naive Ab+	Primed Ab+	PBS Ab-	Naive Ab-	Primed Ab-
	No Amp	9640	No Amp	No Amp	146000	6010
	No Amp	16000	No Amp	No Amp	169000	6450
	No Amp	6720	No Amp	No Amp	48500	3780
	No Amp	25500	No Amp		340000	No Amp
		156000	No Amp		150000	3640
		191000			461000	4440
		147000			573000	No Amp
		246000
		309000
	LOD	312.87
			P-value
	Naive Ab+ vs PBS Ab+		**	0.002
	Naive Ab- vs PBS Ab+		***	0.0004
	Naive Ab+ vs PBS Ab-		**	0.0054
	Naive Ab- vs PBS Ab-		**	0.0013
	Naive Ab+ vs Primed Ab+		***	0.0009
	Naive Ab- vs Primed Ab+		***	0.0001
	Naive Ab+ vs Primed Ab-		*	0.0202
	Naive Ab- vs Primed Ab-		**	0.0039
	Figure 1e	TCID50/ml (Lung)
	PBS Ab+	Naive Ab+	Primed Ab+	PBS Ab-	Naive Ab-	Primed Ab-
	LOD	632	LOD	LOD	LOD	LOD
	LOD	200	LOD	LOD	200	LOD
	LOD	LOD	LOD	LOD	200	LOD
		200	LOD		LOD
			LOD
	LOD	80
			P-value
	Naive Ab+ vs PBS Ab+		*	0.019
	Naive Ab+ vs PBS Ab-		*	0.019
	Naive Ab+ vs Primed Ab+		**	0.0076
	Naive Ab+ vs Primed Ab-		*	0.019
	Figure 1h	Frequency of CD8+ T cells expressing IFN-g and TNF-a in the lungs
		PBS Ab+		Naive Ab+				Primed Ab+					Naive Ab-				Primed Ab-
	IFN-g	0.075	0.12	0.19	0.084	0.053	0.038	1.02	1.14	0.54	0.26	0.23	0.11	0.064	0.041	0.038	0.99	0.64	0.95
	INF-g TNF-a	0.036	0.034	0.045	0.035	0.019	0.01	0.77	0.96	0.39	0.22	0.19	0.028	0.01	0.028	0.019	0.66	0.39	0.75
	TNF-a	0.47	0.67	0.38	0.76	0.37	0.43	1.12	1.59	1.18	1.19	1.22	0.41	0.27	0.61	0.68	1.84	1.49	2.37
	IFN-g		P-value
	Primed Ab+ vs PBS		**	0.0084
	Primed Ab- vs PBS		***	0.0009
	Naive Ab+ vs Primed Ab+		**	0.0012
	Naive Ab- vs Primed Ab+		***	0.0007
	Naive Ab+ vs Primed Ab-		***	0.0001
	Naive Ab- vs Primed Ab-		****	<0,0001
	IFN-g TNF-a
	Primed Ab+ vs PBS		*	0.0203
	Primed Ab- vs PBS		*	0.0113
	Naive Ab+ vs Primed Ab+		**	0.0039
	Naive Ab- vs Primed Ab+		**	0.0035
	Naive Ab+ vs Primed Ab-		**	0.0026
	Naive Ab- vs Primed Ab-		**	0.0023
	TNF-a
	Primed Ab+ vs PBS		**	0.001
	Primed Ab- vs PBS		****	<0,0001
	Primed Ab- vs Primed Ab+		***	0.0005
	Naive Ab+ vs Primed Ab+		****	<0,0001
	Naive Ab- vs Primed Ab+		****	<0,0001
	Naive Ab+ vs Primed Ab-		****	<0,0001
	Naive Ab- vs Primed Ab-		****	<0,0001
	Figure 1i	Absolute Number of CD8+ T cells expressing IFN-g and TNF-a in the lungs
		PBS Ab+		Naive Ab+				Primed Ab+					Naive Ab-				Primed Ab-
	IFN-g	407	443	1390	505	306	235	12600	12100	4800	2090	2590	942	717	374	251	13800	7390	16600
	INF-g TNF-a	195	109	328	210	110	62	9510	10100	3470	1770	2140	240	112	256	125	9220	4500	13100
	TNF-a	2550	4430	2770	4570	2130	2660	13800	16800	10500	9550	13700	3510	3030	5570	4490	25700	17200	41500
	IFN-g		P-value
	Primed Ab- vs PBS		**	0.0016
	Naive Ab+ vs Primed Ab+		*	0.0232
	Naive Ab- vs Primed Ab+		*	0.0224
	Naive Ab+ vs Primed Ab-		***	0.0003
	Naive Ab- vs Primed Ab-		***	0.0003
	IFN-g TNF-a
	Primed Ab- vs PBS		*	0.0188
	Naive Ab+ vs Primed Ab-		**	0.0058
	Naive Ab- vs Primed Ab-		**	0.0058
	TNF-a
	Primed Ab+ vs PBS		**	0.0069
	Primed Ab- vs PBS		****	<0,0001
	Primed Ab- vs Primed Ab+		****	<0,0001
	Naive Ab+ vs Primed Ab+		***	0.0006
	Naive Ab- vs Primed Ab+		**	0.002
	Naive Ab+ vs Primed Ab-		****	<0,0001
	Naive Ab- vs Primed Ab-		****	<0,0001
	Figure 1k	Frequency of CD4+ T cells expressing IFN-g and TNF-a in the lungs
		PBS Ab+		Naive Ab+				Primed Ab+					Naive Ab-				Primed Ab-
	IFN-g	0.13	0.57	0.55	0.52	0.15	0.28	0.22	0.39	0.6	0.4	0.45	0.23	0.21	0.19	0.27	0.41	0.61	0.84
	INF-g TNF-a	0.02	0.035	0.018	0.02	0.00249	0.027	0.051	0.045	0.043	0.025	0.032	0.026	0.03	0.021	0.026	0.049	0.098	0.11
	TNF-a	0.27	0.45	0.31	0.51	0.29	0.38	0.3	0.23	0.38	0.48	0.64	0.25	0.19	0.32	0.43	0.38	0.38	0.82
	IFN-g		P-value
	Primed Ab- vs Primed Ab+		*	0.0387
	Naive Ab- vs Primed Ab+		*	0.0428
	Naive Ab+ vs Primed Ab-		*	0.0208
	Naive Ab- vs Primed Ab-		***	0.0004
	TNF-a
	Naive Ab- vs Primed Ab-		*	0.0299
	Figure 1l	Absolute Number of CD4+ T cells expressing IFN-g and TNF-a in the lungs
		PBS Ab+		Naive Ab+				Primed Ab+					Naive Ab-				Primed Ab-
	IFN-g	746	1070	4120	3920	1090	2020	2970	5630	7510	4110	6750	2310	2770	2090	2390	5660	6330	15200
	INF-g TNF-a	115	131	135	151	18	194	688	649	538	257	480	261	396	231	230	677	1020	1990
	TNF-a	1550	2710	2320	3840	2100	2740	4050	3320	4760	4940	9610	2510	2510	3520	3810	5250	3940	14800
	IFN-g		P-value
	Primed Ab+ vs PBS		*	0.0161
	Primed Ab- vs PBS		***	0.0002
	Primed Ab- vs Primed Ab+		*	0.0235
	Naive Ab- vs Primed Ab+		*	0.0421
	Naive Ab+ vs Primed Ab-		***	0.0004
	Naive Ab- vs Primed Ab-		***	0.0002
	TNF-a
	Primed Ab- vs PBS		**	0.0045
	Naive Ab+ vs Primed Ab-		**	0.0026
	Naive Ab- vs Primed Ab-		**	0.0045
	Figure 1m	Anti-S1 RBD IgG levels
	Naive Ab+	Primed Ab+	Naive Ab-	Primed Ab-
	6.34	471	0	0
	5.11	491.11	0	0
	3.65	634.02	0	0
	0.31	957.29	0
		613.21
			P-value
	Primed Ab- vs Primed Ab+		**	0.0069
	Naive Ab+ vs Primed Ab+		*	0.0411
	Naive Ab- vs Primed Ab+		**	0.0033
	Figure 1o	Frequency of RBD-Tetramer + B cells in the Lung
	PBS Ab+	Naive Ab+	Primed Ab+	PBS Ab-	Naive Ab-	Primed Ab-
	0.00165	0.011	0.092	0	0.00799	0
		0.00669	0.32		0	0.036
		0.00494	0.21		0.041	0
		0.00155	0.23		0.00333
			0.21
			P-value
	Primed Ab+ vs PBS Ab-		*	0.0203
	Primed Ab- vs Primed Ab+		**	0.0077
	Naive Ab+ vs Primed Ab+		*	0.0295
	Naive Ab- vs Primed Ab+		*	0.027
	Figure 1q	gMFI of RBD-Tetramer + B cell in the Lung (Log2 Fold Change over B cell RBD-Tetramer negative)
	CD44	CD86	PD1	CD62L	CD80	CD95
	0.541006	0.0360353	-0.0826144	-1.80522	2.32428	0.91445
	0.508191	0.00875182	0.986101	-2.43657	2.3483	1.04127
	0.457354	0.138001	1.01347	-0.905685	2.21484	0.763949
	0.609622	0.0309199	0.224576	-1.5489	2.43775	0.859199
	0.54305	0.059784	0.186231		2.3784	0.862041
