# Supplementary material for: Antibody-independent protection against heterologous SARS-CoV-2 challenge conferred by prior infection or vaccination
Source: Nat Immunol. 2024 Mar 14;25(4):633–43. doi: 10.1038/s41590-024-01787-z (PMC11003867; doi:10.1038/s41590-024-01787-z)
Supplement: Supplementary file 4 — Statistical source data. [file 41590_2024_1787_MOESM4_ESM.xlsx]

## Sheet: Figure2
	Figure 2d	Dose dependent viral activity in 3T3 cells
	D614G	3T3 WT			3T3 mACE2			3T3 hACE2			3T3 hyACE2				Delta	3T3 WT			3T3 mACE2			3T3 hACE2			3T3 hyACE2				Omicron	3T3 WT			3T3 mACE2			3T3 hACE2			3T3 hyACE2
	0.01 MOI	-5	4	1	11	1	-12	87	85	85	97	98	98		0.01 MOI	0	2	-2	0	-3	3	45	39	51	85	82	77		0.01 MOI	-3	1	2	49	46	49	43	43	44	75	74	74
	0.1 MOI	0	-2	1	0	-1	1	91	90	89	98	99	99		0.1 MOI	-5	-1	6	-3	1	2	73	74	73	95	95	96		0.1 MOI	-3	0	3	72	74	75	65	63	67	92	93	92
	1 MOI	2	1	-3	1	1	-2	88	89	91	98	98	99		1 MOI	-5	-2	7	2	-2	0	84	83	83	98	98	98		1 MOI	-4	3	1	84	86	86	75	74	77	95	95	95
	0.01 MOI		P-value												0.01 MOI		P-value												0.01 MOI		P-value
	hyACE2 vs WT		****	<0,0001											hyACE2 vs WT		****	<0,0001											mACE2 vs WT		****	<0,0001
	hACE2 vs WT		****	<0,0001											hACE2 vs WT		****	<0,0001											hyACE2 vs WT		****	<0,0001
	hyACE2 vs mACE2		****	<0,0001											hyACE2 vs mACE2		****	<0,0001											hACE2 vs WT		****	<0,0001
	hACE2 vs mACE2		****	<0,0001											hACE2 vs mACE2		****	<0,0001											hyACE2 vs mACE2		****	<0,0001
	hACE2 vs hyACE2		***	0.0007											hACE2 vs hyACE2		****	<0,0001											hACE2 vs mACE2		**	0.0059
																													hACE2 vs hyACE2		****	<0,0001
	0.1 MOI														0.1 MOI
	hyACE2 vs WT		****	<0,0001											hyACE2 vs WT		****	<0,0001											0.1 MOI
	hACE2 vs WT		****	<0,0001											hACE2 vs WT		****	<0,0001											mACE2 vs WT		****	<0,0001
	hyACE2 vs mACE2		****	<0,0001											hyACE2 vs mACE2		****	<0,0001											hyACE2 vs WT		****	<0,0001
	hACE2 vs mACE2		****	<0,0001											hACE2 vs mACE2		****	<0,0001											hACE2 vs WT		****	<0,0001
	hACE2 vs hyACE2		*	0.01											hACE2 vs hyACE2		****	<0,0001											hyACE2 vs mACE2		****	<0,0001
																													hACE2 vs mACE2		****	<0,0001
	1 MOI														1 MOI														hACE2 vs hyACE2		****	<0,0001
	hyACE2 vs WT		****	<0,0001											hyACE2 vs WT		****	<0,0001
	hACE2 vs WT		****	<0,0001											hACE2 vs WT		****	<0,0001											1 MOI
	hyACE2 vs mACE2		****	<0,0001											hyACE2 vs mACE2		****	<0,0001											mACE2 vs WT		****	<0,0001
	hACE2 vs mACE2		****	<0,0001											hACE2 vs mACE2		****	<0,0001											hyACE2 vs WT		****	<0,0001
	hACE2 vs hyACE2		**	0.0078											hACE2 vs hyACE2		****	<0,0001											hACE2 vs WT		****	<0,0001
																													hyACE2 vs mACE2		****	<0,0001
																													hACE2 vs mACE2		****	<0,0001
																													hACE2 vs hyACE2		****	<0,0001
	Figure 2g
	RNA (copy n / ng total RNA) / Nasal Turbinates					RNA (copy n / ng total RNA) / Lung
	PBS	K18-hACE2	hyACE2			PBS	K18-hACE2	hyACE2
	no Amp	11100	27000			no Amp	2550000	3450
	no Amp	4800	28100			no Amp	720000	4420
		39800	21200				591000	1400
		78200	20500				1410000	15800
			25400					2700
	LOD	440.44				LOD	849.5
			P-value					P-value
	hyACE2 vs PBS		*	0.047		K18-hACE2 vs PBS		**	0.0052
	K18-hACE2 vs PBS		*	0.05		K18-hACE2 vs hyACE2		*	0.0426
	Figure 2h	Respiratory parameters
	Frequency					Rpef
	PBS	K18-hACE2	hyACE2			PBS	K18	hy
	412	361.5	348.5			0.397755	0.163908	0.251968
	356.5	373.6	322.2			0.3	0.142761	0.15988
		322.3	405				0.162103	0.257498
		371.8	423				0.156002	0.189195
			279.2					0.178028
								P-value
						hyACE2 vs PBS		**	0.006
						K18-hACE2 vs PBS		**	0.0017
	Figure 2i	Anti-S1 RBD IgG levels
	PBS	K18-hACE2	hyACE2
	1.14	5.14	8.14
	1	10.74	7.73
	1	8.83	5.91
		7.71	10.45
			9.8
			P-value
	hyACE2 vs PBS		*	0.0183
	K18-hACE2 vs PBS		*	0.0365
	Figure 2j
	Absolute number of CD8+ T cells in the lungs						Absolute number of CD8+ T cells expressing cytokines in the lungs
	PBS	K18-hACE2	hyACE2				PBS		K18-hACE2			hyACE2
	1340000	1640000	918000			GzB	1740	1170	110000	112000	284000	44000	22900	32500	12500
	559000	1490000	747000			IFN-g	897	83.9	72300	37300	117000	33200	13700	13700	7650
		1580000	847000			TNF-a	1740	1230	8040	4610	30700	17000	6500	8390	5280
			293000			IFN-g TNF-a	49.8	28.3	6890	3270	32200	17700	6350	7710	4690
							GzB
							K18-hACE2 vs PBS		****	<0,0001
							K18-hACE2 vs hyACE2		****	<0,0001
							IFN-g
							K18-hACE2 vs PBS		*	0.018
	Figure 2k
	Absolute number of CD4+ T cells in the lungs						Absolute number of CD4+ T cells expressing cytokines in the lungs
	PBS	K18-hACE2	hyACE2				PBS		K18-hACE2			hyACE2
	1480000	997000	1090000			IFN-g	593	28.2	15600	7300	23500	1740	1690	1720	685
	619000	829000	888000			TNF-a	845	681	1200	829	4590	1960	1510	1270	653
		740000	905000			IFN-g TNF-a	1	1	997	829	4660	720	817	841	281
			326000
							IFN-g
							K18-hACE2 vs PBS		****	<0,0001
							hyACE2 vs K18-hACE2		****	<0,0001
