# Supplementary material for: Antibody-independent protection against heterologous SARS-CoV-2 challenge conferred by prior infection or vaccination
Source: Nat Immunol. 2024 Mar 14;25(4):633–43. doi: 10.1038/s41590-024-01787-z (PMC11003867; doi:10.1038/s41590-024-01787-z)
Supplement: Supplementary file 5 — Statistical source data. [file 41590_2024_1787_MOESM5_ESM.xlsx]

## Sheet: Figure3
	Figure 3b	Anti-S1 RBD IgG levels
		hyACE2 + Delta					hyACE2 + Delta
	DAY0	0	0	0	0	0	0	0	0	0	0
	DAY7	5.8	7.05	1.32	4.76	8.43	0	0	0	0	0
	DAY14	159.58	259.58	233.35	219.53	309.36	0	0	0	0	0
	DAY21	1361.39	911.78	473.32	780.89	741	0	0	0	0	0
		P-value
	DAY21	**	0.0064
	Figure 3c
		PBS		Ab+						Ab-
	Day0	0.041	0	0.027	0.079	0.039	0.019	0	0.029	0.084	0.014	0.03	0.029	0.018
	Day7	0.15	0.2	0.36	0.42	0.29	0.44	0.4	0.382	0.5	0.34	0.172	0.39	0.41
	Day14	0	0.048	0.11	0.69	0.098	0.15	0.15	0.24	0.2	0.25	0.1	0.15	0.13
	Day21	0.056	0	0.056	0	0.11	0.04	0.087	0.0586	0.16	0.18	0.068	0	0.22
		P-value
DAY7	Ab+ vs PBS	*	0.0152
DAY7	Ab- vs PBS	*	0.0307
	Figure 3d	RNA (copy n / ng total RNA) / Nasal Turbinates
	PBS Ab+	Naive Ab+	Primed Ab+	PBS Ab-	Naive Ab-	Primed Ab-
	No Amp	135.5	No Amp	No Amp	5	No Amp
	No Amp	37	No Amp	No Amp	44.5	No Amp
		188.3	No Amp		113.6	2
		1049.3	No Amp		23.2	No Amp
		8.4			17	1.8
	LOD	1
			P-value
	Naive Ab+ vs PBS Ab-		**	0.0086
	Naive Ab- vs PBS Ab-		*	0.0314
	Naive Ab+ vs Primed Ab+		**	0.001
	Naive Ab- vs Primed Ab+		**	0.0073
	Naive Ab+ vs Primed Ab-		**	0.0038
	Naive Ab- vs Primed Ab-		*	0.0237
	Figure 3e	RNA (copy n / ng total RNA) /Lung
	PBS Ab+	Naive Ab+	Primed Ab+	PBS Ab-	Naive Ab-	Primed Ab-
	No Amp	1148.6	No Amp	No Amp	962.2	No Amp
	No Amp	1876.9	No Amp	No Amp	777.8	No Amp
		1026.9	No Amp		1312.4	No Amp
		777.8	No Amp		16300	No Amp
		5040	No Amp		1180	No Amp
		1830			7620
					1020
	LOD	229
			P-value
	Naive Ab+ vs PBS Ab+		*	0.0239
	Naive Ab- vs PBS Ab+		*	0.0229
	Naive Ab+ vs PBS Ab-		*	0.0239
	Naive Ab- vs PBS Ab-		*	0.0229
	Naive Ab+ vs Primed Ab+		**	0.0023
	Naive Ab- vs Primed Ab+		**	0.0018
	Naive Ab+ vs Primed Ab-		**	0.0023
	Naive Ab- vs Primed Ab-		**	0.0018
	Figure 3f	TCID50/ml (Lung)
	PBS Ab+	Naive Ab+	Primed Ab+	PBS Ab-	Naive Ab-	Primed Ab-
	LOD	LOD	LOD	LOD	63.2	LOD
	LOD	LOD	LOD	LOD	79.6	LOD
		63.2	LOD		LOD	LOD
		63.2	LOD		79.6	LOD
		LOD	LOD		10	LOD
	LOD	10
			P-value
	Primed Ab+ vs Naive Ab-		*	0.0165
	Primed Ab- vs Naive Ab-		*	0.0165
	Figure 3g	Freqeuncy of CD8+ T cells expressing cytokines in the lungs
		PBS				Naive Ab+					Primed Ab+					Naive Ab-					Primed Ab-
	IFN-g	0.042	0.028	0.00642	0.023	0.077	0.011	0.098	0	0.00527	0.43	2.47	0.36	0.44	0.67	0.00389	0.018	0	0.017	0.017	1.95	0.71	0.26	1.61	0.53
	INF-g TNF-a	0.00283	0.00465	0.00642	0.00281	0	0	0.00515	0	0	0.22	1.59	0.12	0.24	0.32	0.012	0.00452	0	0.011	0.00826	1.06	0.28	0.14	1.18	0.42
	TNF-a	0.00283	0	0.013	0.02	0.013	0.00365	0.031	0.0086	0	0.16	0.99	0.11	0.12	0.19	0.012	0.00905	0.013	0.017	0.00826	0.71	0.18	0.052	0.79	0.24
	IFN-g		P-value
	Primed Ab+ vs PBS		**	0.0021
	Primed Ab- vs PBS		***	0.0004
	Naive Ab+ vs Primed Ab+		**	0.0014
	Naive Ab- vs Primed Ab+		***	0.001
	Naive Ab+ vs Primed Ab-		***	0.0002
	Naive Ab- vs Primed Ab-		***	0.0002
	IFN-g TNF-a
	Primed Ab- vs PBS		*	0.0239
	Naive Ab+ vs Primed Ab-		*	0.0163
	Naive Ab- vs Primed Ab-		*	0.0174
	Figure 3h	Absolute number of CD8+ T cells expressing cytokines in the lungs
		PBS				K18 + Cov2					K18 + CoV2+CoV2					K18 DH + cov2					K18Dh+CoV2+CoV2
	IFN-g	652	271	24.8	177	445	168	726	1	47.7	4600	28200	3920	6610	9150	25.3	131	1	149	173	27400	11200	5320	27100	6740
	INF-g TNF-a	43.9	45	24.8	21.6	1	1	38.2	1	1	2350	18200	1310	3600	4370	78.2	33	1	96.2	83.8	14900	4420	2870	19900	5340
	TNF-a	43.9	1	50.1	154	75.1	55.8	230	48.8	1	1710	11300	1200	1800	2600	78.2	66.1	152	149	83.8	9970	2840	1060	13300	3050
	IFN-g		P-value
	Primed Ab+ vs PBS		**	0.0042
	Primed Ab- vs PBS		****	<0,0001
	Naive Ab+ vs Primed Ab+		**	0.0025
	Naive Ab- vs Primed Ab+		**	0.0021
	Naive Ab+ vs Primed Ab-		****	<0,0001
	Naive Ab- vs Primed Ab-		****	<0,0001
	IFN-g TNF-a		P-value
	Primed Ab- vs PBS		**	0.0078
	Naive Ab+ vs Primed Ab-		**	0.0048
	Naive Ab- vs Primed Ab-		**	0.005
	Figure 3i	Freqeuncy of CD4+ T cells expressing cytokines in the lungs
		WT ctr				K18 + Cov2					K18 + CoV2+CoV2					K18 DH + cov2					K18Dh+CoV2+CoV2
	IFN-g	0.031	0.04	0.00952	0.029	0.091	0.017	0.09	0.00668	0.03	0.092	0.22	0.22	0.098	0.11	0.018	0.19	0.013	0.042	0.018	0.38	0.26	0.098	0.1	0.23
	INF-g TNF-a	0	0	0	0.00196	0.01	0	0.00333	0	0	0.035	0.09	0.05	0.031	0.043	0	0.00228	0	0.007	0	0.15	0.082	0.028	0.04	0.11
	TNF-a	0	0.00405	0	0.016	0.01	0	0.017	0	0.00273	0.032	0.087	0.061	0.046	0.063	0.00438	0.00913	0.00785	0.007	0.00404	0.19	0.11	0.045	0.066	0.077
	IFN-g		P-value
	Primed Ab+ vs PBS		***	0.0004
	Primed Ab- vs PBS		****	<0,0001
	Primed Ab- vs Primed Ab+		*	0.0349
	Naive Ab+ vs Primed Ab+		**	0.0015
	Naive Ab- vs Primed Ab+		**	0.0037
	Naive Ab+ vs Primed Ab-		****	<0,0001
	Naive Ab- vs Primed Ab-		****	<0,0001
			ns	0.7613
	IFN-g TNF-a
	Primed Ab- vs PBS		*	0.0141
	Naive Ab+ vs Primed Ab+		*	0.0114
	Naive Ab- vs Primed Ab-		*	0.0107
	TNF-a
	Primed Ab- vs PBS		**	0.0056
	Naive Ab+ vs Primed Ab-		**	0.0038
	Naive Ab- vs Primed Ab-		**	0.004
	Figure 3j	Absolute number of CD4+ T cells expressing cytokines in the lungs
		WT ctr				K18 + Cov2					K18 + CoV2+CoV2					K18 DH + cov2					K18Dh+CoV2+CoV2
	IFN-g	390	444	74.2	319	665	332	1030	97.6	524	1360	3460	3970	1860	2270	208	2760	258	585	374	7940	5990	2990	1790	4370
	INF-g TNF-a	1	1	1	21.6	73	1	38.2	1	1	517	1410	902	587	886	1	33.1	1	97.5	1	3140	1890	856	717	2090
	TNF-a	1	44.9	1	176	73	1	195	1	47.7	473	1370	1100	872	1300	50.6	132	156	97.5	84	3970	2530	1370	1180	1460
	IFN-g		P-value
	Primed Ab+ vs PBS		***	0.0003
	Primed Ab- vs PBS		****	<0,0001
	Primed Ab- vs Primed Ab+		***	0.0006
	Naive Ab+ vs Primed Ab+		***	0.0005
	Naive Ab- vs Primed Ab+		**	0.0027
	Naive Ab+ vs Primed Ab-		****	<0,0001
	Naive Ab- vs Primed Ab-		****	<0,0001
	IFN-g TNF-a
	Primed Ab- vs PBS		**	0.0048
	Naive Ab+ vs Primed Ab-		**	0.0032
	Naive Ab- vs Primed Ab-		**	0.0032
	TNF-a
	Primed Ab- vs PBS		**	0.001
	Naive Ab+ vs Primed Ab-		***	0.0006
	Naive Ab- vs Primed Ab-		***	0.0007
	Figure 3k	Anti-S1 RBD IgG levels
	Naive Ab+	Primed Ab+	Naive Ab-	Primed Ab-
	5.8	37050.3	0	0
	2.2	40147.4	0	0
	2.1	27023.4	0	0
	18.7	63813.3	0	0
	3.4	48025.6	0	0
			P-value
	Naive Ab- vs Primed Ab+		***	0.0002
	Primed Ab- vs Primed Ab+		***	0.0002
	Naive Ab- vs Naive Ab+		*	0.0229
	Primed Ab- vs Naive Ab+		*	0.0229
