# Supplementary material for: Antibody-independent protection against heterologous SARS-CoV-2 challenge conferred by prior infection or vaccination
Source: Nat Immunol. 2024 Mar 14;25(4):633–43. doi: 10.1038/s41590-024-01787-z (PMC11003867; doi:10.1038/s41590-024-01787-z)
Supplement: Supplementary file 6 — Statistical source data. [file 41590_2024_1787_MOESM6_ESM.xlsx]

## Sheet: Figure4
	Figure 4b	Anti-S1 RBD IgG levels
		Ab+					Ab-
	0	0	0	0	0	0	0	0	0	0
	7	21.8	21	6	31.2	33.2	0	0	0	0
	14	55.7	69.1	43.9	57.7	62.6	0	0	0	0
	21	719.7	504.2	124	267.2	272.5	0	0	0	0
		P-value
	DAY21	****	<0,0001
	Figure 4d	Frequency of CD8 IFN-g+ / Blood
		PBS		Ab+					Ab-
	0	0.041	0	0.027	0.079				0.084	0.014
	7	0.14	0.12	1.64	1.25	2.43	1.08	3.09	2.03	1.21	2.31	0.37	0.5
	14	0.17	0.085	0.88	0.66	1.08	0.64	0.63	0.87	0.69	0.36	0.59	0.74
	21	0.025	0.029	0.16	0.045	0.18	0.12	0.22	0	0.67	0.041	0	0.14
		P-value
DAY7	Ab+ vs PBS	**	0.0095
DAY7	Ab- vs PBS	*	0.042
DAY14	Ab+ vs PBS	**	0.0012
DAY14	Ab- vs PBS	**	0.0028
DAY21	Ab+ vs PBS	*	0.0164
	Figure 4e	Survival
	Day	PBS	Naive Ab+	Primed Ab+	Naive Ab-	Primed Ab-
	33	0	0	0	0	0
	33	0	0	0	0	0
	33		0	0	0	0
	33		0	0	0	0
	33			0
	Figure 4f	Weight Loss
		PBS		Naive Ab+				Primed Ab+					Naive Ab-				Primed Ab-
	D29	100	100	100	100	100	100	100	100	100	100	100	100	100	100	100	100	100	100	100
	D30	104	101	95	94	96	96	101	99	99	99	98	89	91	96	98	98	97	99	98
	D31	103	101	85	85	84	88	100	97	100	99	99	85	83	94	90	97	98	99	101
	D33	102	101	91	80	80	92	100	98	99	99	98	79	81	90	90	100	99	100	97
	D30		p-value
	Naive Ab+ vs PBS		**	0.0031
	Naive Ab+ vs PBS		***	0.0003
	Naive Ab+ vs Primed Ab+		*	0.034
	Naive Ab- vs Primed Ab+		**	0.0027
	Naive Ab- vs Primed Ab-		*	0.0223
	D31
	Naive Ab+ vs PBS		****	<0,0001
	Naive Ab+ vs PBS		****	<0,0001
	Naive Ab+ vs Primed Ab+		****	<0,0001
	Naive Ab- vs Primed Ab+		****	<0,0001
	Naive Ab+ vs Primed Ab-		****	<0,0001
	Naive Ab- vs Primed Ab-		****	<0,0001
	D33
	Naive Ab+ vs PBS		****	<0,0001
	Naive Ab+ vs PBS		****	<0,0001
	Naive Ab+ vs Primed Ab+		****	<0,0001
	Naive Ab- vs Primed Ab+		****	<0,0001
	Naive Ab+ vs Primed Ab-		****	<0,0001
	Naive Ab- vs Primed Ab-		****	<0,0001
	Figure 4g	Clinical Score
	Day	PBS				Naive Ab+				Primed Ab+					Naive Ab-				Primed Ab-
	0	0	0	0	0	0	0	0	0	0	0	0	0	0	0	0	0	0	0	0	0	0
	1	0	0	0	0	0	0	0	0	0	0	0	0	0	0	0	0	0	0	0	0	0
	2	0	0	0	0	0.5	0.5	0.5	0.5	0	0	0	0	0	2	0	0	0	0	0	0.5	0.5
	3	0	0	0	0	1	0.5	1.5	1.5	0	0	0	0	0	4.5	0.5	0.5	0.5	0	0	0	0.5
	4	0	0	0	0	0.5	1.5	1.5	0.5	0	0	0	0	0	6.5	0.5	0.5	0.5	0	0	0	0.5
	Day 3		p-value
	Naive Ab+ vs PBS		*	0.0345
	Naive Ab+ vs PBS		**	0.0053
	Naive Ab+ vs Primed Ab+		*	0.026
	Naive Ab- vs Primed Ab+		**	0.0033
	Naive Ab- vs Primed Ab-		*	0.0102
	Day 4
	Naive Ab+ vs PBS		*	0.0472
	Naive Ab+ vs PBS		***	0.0001
	Naive Ab+ vs Primed Ab+		*	0.0472
	Naive Ab- vs Primed Ab+		***	0.0001
	Naive Ab- vs Primed Ab-		***	0.0006
	Figure 4h	Frequency
	PBS	Naive Ab+	Primed Ab+	Naive Ab-	Primed Ab-
	449.4	254.7	390.1	322.72	475.2
	469.2	267.1	424.8	264.73	438.6
	443.03	266	328.4	431.62	481
		394.5	385.2	364.87	449.4
			404.2
			p-value
	Naive Ab+ vs PBS		**	0.0079
	Naive Ab- vs PBS		*	0.0309
	Primed Ab- vs Primed Ab+		*	0.0393
	Naive Ab+ vs Primed Ab-		**	0.0021
	Naive Ab- vs Primed Ab-		*	0.0111
	Figure 4i	Enanched pause
	PBS	Naive Ab+	Primed Ab+	Naive Ab-	Primed Ab-
	1.04	8.83	0.99	3.11	1.07
	0.67	10.27	1.39	11.71	0.88
	0.79	10.16	1.25	2.17	0.77
		2.64	0.93	3.82	1.04
			1.17
			p-value
	Naive Ab+ vs PBS		**	0.0036
	Naive Ab- vs PBS		**	0.0071
	Naive Ab+ vs Primed Ab+		*	0.0387
	Naive Ab+ vs Primed Ab-		**	0.0065
	Naive Ab- vs Primed Ab-		*	0.0131
	Figure 4j	RNA (copy n / ng total RNA) / Nasal Turbinates
	PBS Ab+	Naive Ab+	Primed Ab+	PBS Ab-	Naive Ab-	Primed Ab-
	No Amp	470000	2100	No Amp	287000	No Amp
	No Amp	1070000	1980		124000	17600
		438000	No Amp		97500	1410
		266000	1900		119000	1940
			No Amp
	LOD	1066.4
			p-value
	Naive Ab+ vs PBS Ab+		**	0.0035
	Naive Ab- vs PBS Ab+		*	0.0261
	Naive Ab+ vs Primed Ab+		**	0.0048
	Naive Ab+ vs Primed Ab-		*	0.012
	PBS Ab- vs Naive Ab+		*	0.0238
	Figure 4k	RNA (copy n / ng total RNA) / Lung
	PBS Ab+	Naive Ab+	Primed Ab+	PBS Ab-	Naive Ab-	Primed Ab-
	No Amp	53500	No Amp	No Amp	2180000	6370
	No Amp	371000	No Amp	No Amp	510000	No Amp
		288000	No Amp		31800	594
		113000	No Amp		41600	2850
			No Amp
	LOD	331
			p-value
	Naive Ab+ vs PBS Ab+		*	0.0181
	Naive Ab- vs PBS Ab+		*	0.0181
	Naive Ab+ vs Primed Ab+		**	0.0023
	Naive Ab- vs Primed Ab+		**	0.0023
	PBS Ab- vs Naive Ab+		*	0.0181
	PBS Ab- vs Naive Ab-		*	0.0181
	Figure 4l	TCID50/ml
	PBS Ab+	Naive Ab+	Primed Ab+	PBS Ab-	Naive Ab-	Primed Ab-
	LOD	6320	LOD	LOD	6320000	LOD
	LOD	632000	LOD		63200	LOD
		632000	LOD		2000	LOD
		20000	LOD		35600	LOD
	LOD	62.3
			p-value
	Naive Ab+ vs PBS Ab+		*	0.0264
	Naive Ab- vs PBS Ab+		*	0.0264
	Naive Ab+ vs Primed Ab+		**	0.0066
	Naive Ab- vs Primed Ab+		**	0.0066
	Naive Ab+ vs Naive Ab-		*	0.019
	PBS Ab- vs Naive Ab-		*	0.019
	Figure 4n	Anti-S1 RBD IgG levels
	Naive Ab+	Primed Ab+	Naive Ab-	Primed Ab-
	0	1452	0	0
	0	1423	0	0
	0	1426	0	0
	0	1399	0	0
		970		0
			p-value
	Primed Ab- vs Primed Ab+		**	0.0027
	Naive Ab+ vs Primed Ab+		***	0.0008
	Naive Ab- vs Primed Ab+		**	0.0047
	Figure 4o	gMFI on CD8+ / Lung
		Naive Ab+				Primed Ab+					Naive Ab-				Primed Ab-
	CD44	2337	2570	3225	3099	2915	1925	2927	3314	4941	4758	1880	1505	1656	9218	4270	5837	8778
	CD62L	2696	2647	3021	2876	1973	1911	1450	1629	1181	1355	2550	2623	3082	678	992	752	571
	CXCR3	86.2	115	173	128	27.7	47.6	54.1	6.31	221	351	94.5	-0.62	84.9	233	87	144	163
	CD69	780	1348	1171	1077	666	568	599	678	553	1219	789	759	689	1719	1147	1351	1734
	CD11a	7466	10329	8035	8914	10692	8361	9317	11465	8395	6522	8526	10316	6774	13362	9943	12415	13230
	CD49d	1343	1620	1463	1401	2185	1563	1763	2010	1724	1448	1639	1754	1438	2856	2431	2871	3035
	CD44		p-value
	primed Ab- vs Primed Ab+		****	<0,0001
	Naive Ab+ vs Primed Ab-		****	<0,0001
	Naive Ab- vs Primed Ab-		****	<0,0001
	CD62L
	Naive Ab+ vs Primed Ab-		**	0.0016
	Naive Ab- vs Primed Ab-		*	0.0106
	CD11a
	primed Ab- vs Primed Ab+		****	<0,0001
	Naive Ab- vs Primed Ab+		**	0.0087
	Naive Ab+ vs Primed Ab-		****	<0,0001
	Naive Ab- vs Primed Ab-		****	<0,0001
	CD49d
	Naive Ab+ vs Primed Ab-		*	0.0368
	Figure 4p	Frequency of CD11a+CD49+ CD8+ / Lung
	PBS	Naive Ab+	Primed Ab+	Naive Ab-	Primed Ab-
	14.2	7.85	20.9	8.35	43.4
		7.51	13.3	10.2	34
		8.54	19.5	9.54	42.5
		10.3	20.9	7.32	45.4
			18.7
			p-value
	Naive Ab+ vs Primed Ab+		*	0.0414
	Naive Ab- vs Primed Ab+		*	0.0414
	Naive Ab+ vs Primed Ab-		**	0.0015
	Naive Ab- vs Primed Ab-		**	0.0015
	Figure 4q	Frequency of CD11a+CD49+ CD8+ - expressing IFN-g TNF-a/ Lung
		CTR	Naive Ab+				Primed Ab+					Naive Ab-			Primed Ab-
	IFN-g	0.14	0.97	0.83	0.75	1.02	4.34	2.58	3.32	1.59	1.44	5.59	0.48	1.05	10	4.59	13.6	10.3
	IFN-g TNF-a	0.029	0.26	0.87	0.66	0.52	0.64	0.47	0.65	0.21	0.12	0.29	0.064	0.28	3.91	0.58	2.8	1.64
	TNF-a	0	1.3	1.2	1.59	1.18	0.86	0.76	0.84	0.48	0.4	1.39	0.64	3.29	4.13	1.35	2.96	1.55
	IFN-g		p-value
	Primed Ab- vs PBS		****	<0,0001
	Primed Ab- vs Primed Ab+		****	<0,0001
	Naive Ab+ vs Primed Ab-		****	<0,0001
	Naive Ab- vs Primed Ab-		****	<0,0001
	Figure 4r	gMFI on CD4+ / Lung
		Naive Ab+				Primed Ab+					Naive Ab-			Primed Ab-
	CD44	4030	7627	6974	6145	10946	7298	10033	9878	11603	3676	2416	3040	8641	5284	6821	8920
	CD62L	1967	1813	1750	1559	1528	1238	1051	1209	916	2186	2446	2506	1221	1360	1207	1044
	CXCR3	174	212	245	207	212	262	202	166	353	194	104	172	468	275	297	362
	CD69	822	1393	1228	1048	1216	1038	1008	1083	916	1020	935	832	1608	1217	1392	1676
	CD11a	6168	10361	8721	7795	12134	10037	10561	12210	9402	7950	8471	5737	12126	7963	10347	12380
	CD49d	1533	2300	1880	1824	2817	2394	2568	2728	2396	1959	1915	1581	2455	1947	2145	2489
	CD44		p-value
	Primed Ab- vs Primed Ab+		***	0.0001
	Naive Ab+ vs Primed Ab+		****	<0,0001
	Naive Ab- vs Primed Ab+		****	<0,0001
	Naive Ab- vs Primed Ab-		****	<0,0001
	Naive Ab- vs Naive Ab-		****	<0,0001
	CD11a
	Naive Ab+ vs Primed Ab+		****	<0,0001
	Naive Ab- vs Primed Ab+		****	<0,0001
	Naive Ab+ vs Primed Ab-		***	0.0004
	Naive Ab- vs Primed Ab-		****	<0,0001
	Figure 4s	Frequency of CD11a+CD49+ CD4+ / Lung
	PBS	Naive Ab+	Primed Ab+	Naive Ab-	Primed Ab-
	24.8	13.7	37.6	7.3	38.2
		26.6	32.6	20.2	26
		22.3	36.6	15.6	32.3
		22.3	36.7	13.6	39.6
			34.9
			p-value
	Naive Ab+ vs Primed Ab+		*	0.0361
	Naive Ab- vs Primed Ab+		**	0.0021
	Naive Ab- vs Primed Ab-		**	0.0044
	Figure 4t	Frequency of CD11a+CD49+ CD4+ - expressing IFN-g TNF-a/ Lung
		CTR	Naive Ab+				Primed Ab+					Naive Ab-			Primed Ab-
	IFN-g	0	0.31	0.26	0.4	0.47	1.53	2.03	2.49	1.04	0.99	0.25	0.1	0.29	0.22	2.23	1.99	2.19	1.01
	IFN-g TNF-a	0	0	0	0	0	0.29	0.41	0.63	0.15	0.041	0	0	0.011	0	0.091	0.066	0.073	0.03
	TNF-a	0.069	0.21	0.06	0.061	0.043	0.46	0.65	0.93	0.27	0.074	0.052	0	0.034	0.05	0.41	0.4	0.26	0.11
	IFN-g
	Primed Ab+ vs PBS		****	<0,0001
	Primed Ab- vs PBS		****	<0,0001
	Naive Ab+ vs Primed Ab+		****	<0,0001
	Naive Ab- vs Primed Ab+		****	<0,0001
	Naive Ab+ vs Primed Ab-		****	<0,0001
	Naive Ab- vs Primed Ab-		****	<0,0001
	TNF-a
	Naive Ab- vs Primed Ab+		*	0.0319
