# Supplementary material for: Antibody-independent protection against heterologous SARS-CoV-2 challenge conferred by prior infection or vaccination
Source: Nat Immunol. 2024 Mar 14;25(4):633–43. doi: 10.1038/s41590-024-01787-z (PMC11003867; doi:10.1038/s41590-024-01787-z)
Supplement: Supplementary file 7 — Statistical source data. [file 41590_2024_1787_MOESM7_ESM.xlsx]

## Sheet: Figure5
	Figure 5b	Anti-S1 RBD IgG levels
	DAY	Ab+ PBS		Ab+ Luc					Ab+ S-2P					Ab- PBS		Ab- Luc				Ab- S-2P
	0	0	0	0	0	0	0	0	0	0	0	0	0	0	0	0	0	0	0	0	0	0	0	0
	7	0	0	14.3	1.7	5.4	0.1	0	2270.8	2394.6	2390.4	2098.9	2086.6	0	0	0	0	0	0	0	0	0	0	0
	14	0	0	4.9	15.4	71.3	9.4	0	3786.2	2733.4	2988.8	2833.2	3635.8	0	0	0	0	0	0	0	0	0	0	0
	21	0	0	43.6	29.2	2.2	3.5	13.6	8965	6122.5	8254.7	9042.4	7929	0	0	0	0	0	0	0	0	0	0	0
	35	0	0	0.2	0.1	3	0.1	0	26049	21213.5	14446.7	15183.8	16078.5	0	0	0	0	0	0	0	0	0	0	0
		p-value
	D14	*	0.0162
	D21	****	<0,0001
	D35	****	<0,0001
	Figure 5c	Frequency IFN-g+ CD8+ / Blood
		Ab+ PBS		Ab+ Luc					Ab+ S-2P					Ab- PBS		Ab- Luc					Ab- S-2P
	0	0		0	0.047				0	0.047				0	0.047	0	0.047				0	0.047
	7	0		0.012	0	0.022	0	0	0.38	0.58	0.041	0.054	0.59	0.1		0.18	0.024	0.15	0	0	0.1	0.071	0.36	0.45	0.41
	14	0.15	0.095	0	0.7	0	0.095	0	0.67	0.63	0.048	0.027	0.23	0.021		0.011	0.00912	0.021	0.031	0	0.33	0.23	0.39	0.73	0.74
	21	0	0.2	0.064	0.089	0	0.11	0.28	0.34	0.12	0.01	0.041	0.12	0		0	0.029	0.045	0.037	0.027	0.56	0.026	0.35	0.039	0.14
	Day7		p-value
	Ab+ S-2P vs Ab+ Luc		**	0.0078
	Ab- S-2P vs Ab+ Luc		*	0.0235
	Ab- Luc vs Ab+ S-2P		*	0.0308
	Day14
	Ab- S-2P vs Ab+ Luc		**	0.0073
	Ab- Luc vs Ab+ S-2P		*	0.011
	Ab- S-2P vs Ab- Luc		***	0.0002
	Figure 5d	RNA (copy n / ng total RNA) / Nasal Turbinates
	Ab+ PBS	Ab+ Luc	Ab+ S-2P	Ab- PBS	Ab- Luc	Ab- S-2P
	No Amp	5870	No Amp	No Amp	No Amp	No Amp
	No Amp	4810	No Amp	No Amp	2610	No Amp
		5540	No Amp		No Amp	No Amp
		14400	No Amp		1260	No Amp
		No Amp	No Amp		2080
	LOD	1120
			p-value
	Ab+ Luc vs Ab+ PBS		*	0.0245
	Ab+ S-2P vs Ab+ Luc		**	0.0029
	Ab- S-2P vs Ab+ Luc		**	0.005
	Ab- PBS vs Ab+ Luc		*	0.0245
	Figure 5e	RNA (copy n / ng total RNA) / Lung
	Ab+ PBS	Ab+ Luc	Ab+ S-2P	Ab- PBS	Ab- Luc	Ab- S-2P
	No Amp	17300	No Amp	No Amp	18400	No Amp
	No Amp	4010	No Amp	No Amp	23300	9490
		5940	No Amp		43700	1140
		161000	No Amp		28200	No Amp
		2850	No Amp		55500
	LOD	751.54
			p-value
	Ab- Luc vs Ab+ PBS		**	0.009
	Ab+ S-2P vs Ab+ Luc		*	0.0102
	Ab- Luc vs Ab+ S-2P		***	0.0005
	Ab- S-2P vs Ab- Luc		*	0.0199
	Ab- PBS vs Ab- Luc		**	0.009
	Figure 5f	TCID50/ml / Lung
	Ab+ PBS	Ab+ Luc	Ab+ S-2P	Ab- PBS	Ab- Luc	Ab- S-2P
	LOD	63.2	LOD	LOD	200	63.2
	LOD	632	LOD	LOD	6320	LOD
	LOD	632	LOD	LOD	200	LOD
		63.2	LOD		2000	LOD
		632	LOD		200
	LOD	10
			p-value
	Ab+ Luc vs Ab+ PBS		*	0.0129
	Ab- Luc vs Ab+ PBS		**	0.0049
	Ab+ S-2P vs Ab+ Luc		**	0.0041
	Ab- S-2P vs Ab+ Luc		*	0.0257
	Ab- PBS vs Ab+ Luc		*	0.0129
	Ab- Luc vs Ab+ S-2P		**	0.0012
	Ab- S-2P vs Ab- Luc		**	0.0096
	Ab- PBS vs Ab- Luc		**	0.0049
	Figure 5g	Percentage of CD8+ IFN-g+ TNF-a+ / Lung
		PBS			Ab+ Luc					Ab+ S-2P				Ab- Luc					Ab- S-2P
	IFN-g	0.14	0.12	0.09	0.084	0.059	0.06	0.019	0.067	27.2	4.09	10.9	12.1	0.13	0.085	0.07	0.065	0.05	9.77	9.27	20.2	15.4
	IFN-g TNF-a	0	0.017	0	0	0.015	0	0	0	20.1	3.34	7.25	7.49	0.016	0.018	0	0	0	6.73	5.48	12.2	10.1
	TNF-a	0.16	0.15	0.05	0.021	0.074	0.017	0.19	0.094	20.5	4.76	8.13	8.15	0.032	0.085	0.057	0.053	0.043	7.53	6.32	13	11.2
	IFN-g		p-value
	Ab+ S-2P vs PBS		****	<0,0001
	Ab- S-2P vs PBS		****	<0,0001
	Ab+ S-2P vs Ab+ Luc		****	<0,0001
	Ab- S-2P vs Ab+ Luc		****	<0,0001
	Ab- Luc vs Ab+ S2P		****	<0,0001
	Ab- S-2P vs Ab- Luc		****	<0,0001
	IFN-g TNF-a
	Ab+ S-2P vs PBS		**	0.0024
	Ab- S-2P vs PBS		**	0.0056
	Ab+ S-2P vs Ab+ Luc		***	0.0006
	Ab- S-2P vs Ab+ Luc		**	0.0018
	Ab- Luc vs Ab+ S2P		***	0.0006
	Ab- S-2P vs Ab- Luc		**	0.0018
	TNF-a
	Ab+ S-2P vs PBS		**	0.0012
	Ab- S-2P vs PBS		**	0.0027
	Ab+ S-2P vs Ab+ Luc		***	0.0003
	Ab- S-2P vs Ab+ Luc		***	0.0007
	Ab- Luc vs Ab+ S2P		***	0.0002
	Ab- S-2P vs Ab- Luc		***	0.0007
	Figure 5h	Absolute number of CD8+ IFN-g+ TNF-a+ / Lung
		PBS			Ab+ Luc					Ab+ S-2P				Ab- Luc					Ab- S-2P
	IFN-g	201	1140	1030	905	352	406	76	794	913000	14300	154000	228000	2080	995	830	834	698	333000	331000	550000	434000
	IFN-g TNF-a	1	162	1	1	89.6	1	1	1	675000	11700	102000	141000	256	211	0	0	0	229000	196000	332000	285000
	TNF-a	230	1430	571	226	442	115	760	1110	688000	16600	115000	153000	513	995	676	680	601	257000	226000	354000	316000
	IFN-g		p-value
	Ab+ S-2P vs PBS		**	0.0064
	Ab- S-2P vs PBS		***	0.0008
	Ab+ S-2P vs Ab+ Luc		**	0.0021
	Ab- S-2P vs Ab+ Luc		***	0.0002
	Ab- Luc vs Ab+ S-2P		**	0.0021
	Ab- S-2P vs Ab- Luc		***	0.0002
	IFN-g TNF-a
	Ab+ S-2P vs PBS		*	0.0479
	Ab- S-2P vs PBS		*	0.0274
	Ab+ S-2P vs Ab+ Luc		*	0.0251
	Ab- S-2P vs Ab+ Luc		*	0.0126
	Ab- Luc vs Ab+ S-2P		*	0.0252
	Ab- S-2P vs Ab- Luc		*	0.0127
	TNF-a
	Ab+ S-2P vs PBS		*	0.0394
	Ab- S-2P vs PBS		*	0.0154
	Ab+ S-2P vs Ab+ Luc		*	0.0197
	Ab- S-2P vs Ab+ Luc		**	0.0062
	Ab- Luc vs Ab+ S-2P		*	0.0197
	Ab- S-2P vs Ab- Luc		**	0.0062
	Figure 5i	Percentage of CD4+ IFN-g+ TNF-a+ / Lung
		PBS			Ab+ Luc					Ab+ S-2P				Ab- Luc					Ab- S-2P
	IFN-g	0.15	0.022	0.049	0.073	0.074	0.051	0.028	0.062	0.88	0.092	0.16	0.26	0.031	0.058	0.12	0.039	0.05	0.59	0.46	1.84	2.28
	IFN-g TNF-a	0	0.00539	0.00289	0.00518	0.021	0	0.00925	0.00513	0.84	0.061	0.13	0.19	0	0	0.013	0.00393	0	0.35	0.36	1.42	2.06
	TNF-a	0.082	0.16	0.012	0.026	0.17	0.025	0.23	0.072	1.34	0.35	0.25	0.36	0.019	0.036	0.07	0.00393	0.01	0.69	0.69	2.03	3.01
	IFN-g
	Ab- S-2P vs PBS		**	0.0011
	Ab- S-2P vs Ab+ Luc		***	0.0002
	Ab- S-2P vs Ab+ S-2P		**	0.0053
	Ab- S-2P vs Ab- Luc		***	0.0002
	IFN-g TNF-a
	Ab- S-2P vs PBS		**	0.0044
	Ab- S-2P vs Ab+ Luc		**	0.0014
	Ab- S-2P vs Ab+ S-2P		*	0.0262
	Ab- S-2P vs Ab- Luc		**	0.0014
	TNF-a
	Ab- S-2P vs PBS		****	<0,0001
	Ab- S-2P vs Ab+ Luc		****	<0,0001
	Ab- S-2P vs Ab+ S-2P		**	0.0026
	Ab- S-2P vs Ab- Luc		****	<0,0001
	Figure 5j	Absolute number of CD4+ IFN-g+ TNF-a+ / Lung
		PBS			Ab+ Luc					Ab+ S-2P				Ab- Luc					Ab- S-2P
	IFN-g	307	334	974	796	622	468	226	962	13900	395	1610	5310	420	568	988	754	1000	10000	7430	19900	24700
	IFN-g TNF-a	0	81.8	57.4	56.5	176	0	74.5	79.6	13300	262	1310	3880	0	0	107	76	0	5950	5820	15300	22400
	TNF-a	168	2430	238	283	1430	230	1850	1120	21200	1500	2510	7360	257	353	576	76	201	11700	11200	21900	32700
	IFN-g
	Ab- S-2P vs PBS		***	0.0002
	Ab- S-2P vs Ab+ Luc		****	<0,0001
	Ab- S-2P vs Ab+ S-2P		**	0.0053
	Ab- S-2P vs Ab- Luc		****	<0,0001
	IFN-g TNF-a
	Ab- S-2P vs PBS		**	0.002
	Ab- S-2P vs Ab+ Luc		***	0.0005
	Ab- S-2P vs Ab+ S-2P		*	0.0329
	Ab- S-2P vs Ab- Luc		***	0.0005
	TNF-a
	Ab- S-2P vs PBS		****	<0,0001
	Ab+ S-2P vs Ab+ Luc		*	0.0359
	Ab- S-2P vs Ab+ Luc		****	<0,0001
	Ab- Luc vs Ab+ S-2P		*	0.022
	Ab- S-2P vs Ab+ S-2P		**	0.0023
	Ab- S-2P vs Ab- Luc		****	<0,0001
	Figure 5k	Anti-S1 RBD IgG levels
	Ab+ Luc	Ab+ S-2P	Ab- Luc	Ab- S-2P
	4.34e-07	50150.6	0	0
	0.083465	47192.5	0	0
	8.73e-84	30575.9	0	0
	0.001171	65700.2	0	11
		60706.9	0	0
	Ab+ S-2P vs Ab+ Luc		****	<0,0001
	Ab- S-2P vs Ab+ Luc		*	0.0357
	Ab-Luc vs Ab+ S-2P		*	0.0175
	Ab- S-2P vs Ab+ S-2P		*	0.0376
