# Supplementary material for: Antibody-independent protection against heterologous SARS-CoV-2 challenge conferred by prior infection or vaccination
Source: Nat Immunol. 2024 Mar 14;25(4):633–43. doi: 10.1038/s41590-024-01787-z (PMC11003867; doi:10.1038/s41590-024-01787-z)
Supplement: Supplementary file 8 — Statistical source data. [file 41590_2024_1787_MOESM8_ESM.xlsx]

## Sheet: Figure6
	Figure 6b	Frequency of CD8 / Blood
	PBS			Naive				Primed				aCD4				aCD8				aCD4 aCD8
D21	10.8		12.9	7.05	10.3	8.69	13.2	13.3	15	16	13.1	15.1	8.61	15.7	16.5	12.2	14.7	15.2	12	12.1	12.3	15	12.4
D26	12.1	11.6		12.2	11.7	17.9	16.1	11.6	10.5	16	13.8	10	16.7	21.1	22.7	0	0	0	0	0	0	0	0
	D21		p-value
	Naive vs Primed		*	0.021
	Naive vs aCD4		*	0.0331
	D26
	aCD4 vs PBS		*	0.0169
	aCD8 vs PBS		****	<0,0001
	aCD4 aCD8 vs PBS		****	<0,0001
	aCD4 vs Primed		*	0.0183
	aCD8 vs Primed		****	<0,0001
	aCD4 aCD8 vs Primed		****	<0,0001
	aCD8 vs aCD4		****	<0,0001
	aCD4 aCD8 vs aCD4		****	<0,0001
	Naive vs aCD8		****	<0,0001
	Naive vs aCD4 aCD8		****	<0,0001
	Figure 6c	Frequency of CD4 / Blood
	PBS			Naive				Primed				aCD4				aCD8				aCD4 aCD8
D21	23		34.2	20.8	31.7	16.3	32.3	25.4	21.9	33.1	34.7	29.3	22	36.1	33.8	24	30.3	23	26.8	24	25.4	21.5	23.3
D26	20.4	34.2	34.2	27.9	31.4	31.2	33.1	18	12.7	29.5	31.2	0.00147	0.00386	0.00214	0.00205	17.3	32.7	31.3	34.7	0.00166	0.00714	0	0.00401
	D26		p-value
	aCD4 vs PBS		****	<0,0001
	aCD4 aCD8 vs PBS		****	<0,0001
	aCD4 vs Primed		****	<0,0001
	aCD4 aCD8 vs Primed		****	<0,0001
	aCD8 vs aCD4		****	<0,0001
	Naive vs aCD4		****	<0,0001
	aCD4 aCD8 vs aCD8		****	<0,0001
	Naive vs aCD4 aCD8		****	<0,0001
	Figure 6d	RNA (copy n / ng total RNA) / Lung
	CTR	Naive	Primed	aCD4 aCD8
	No Amp	9930	No Amp	5940
	No Amp	1350	No Amp	2710
		6750	No Amp	1180
		1320		No Amp
	LOD	501
			p-value
	Naive vs PBS		*	0.029
	Naive vs Primed		*	0.0133
	Figure 6e	RNA (copy n / ng total RNA) Fold Change over LOD / Lung
	PBS	Naive	Primed	aCD4	aCD8
	1	19.82	1	1	1
	1	2.69	1	3.99	1
	1	13.47	1	1.8	1
	1	2.63	1	3.13	1.73
		51.9	1	3.64	6.99
		12.2		3.5	5.75
		9.39		2.92	13.7
		10.2		2.12	4.05
				4.51
			p-value
	aCD4 vs PBS		*	0.0448
	Naive vs PBS		***	0.0005
	aCD4 vs Primed		*	0.0307
	aCD8 vs Primed		*	0.0462
	Naive vs Primed		***	0.0002
	Naive vs aCD8		*	0.0496
	Figure 6f	Absolute number of cytokine producing CD8 T cells / Lung
		PBS		1st inf				Vehicle				aCD4
	IFN-g	265	1130	181	157	207	88.9	20900	3860	30200	5380	40200	4960	9190	3450
	TNF-a	4700	210	18.1	20.7	63.7	69.4	21600	7890	23300	4930	28200	9020	5270	47700
	INF-g TNF-a	90.1	56.4	45.7	1	1	1	5410	392	9220	986	13000	738	2310	316
	IFN-g		p-value
	Primed vs Naive		*	0.042
	TNF-a
	aCD4 vs PBS		*	0.0265
	Primed vs Naive		*	0.0495
	aCD4 vs Naive		**	0.0032
	Figure 6g	Absolute number of cytokine producing CD4 T cells / Lung
		PBS		1st inf				Vehicle				aCD8
	IFN-g	760	775	277	480	122	131	6060	2520	13300	4810	8110	1350	4230	4260
	TNF-a	2780	1060	17600	11100	5550	37500	33900	20100	49600	22900	31000	70400	33500	23200
	INF-g TNF-a	1	1	1	39.8	1	1	2760	1160	5130	1300	2580	289	1880	1050
	TNF-a		p-value
	Naive vs PBS		***	0.0008
	aCD4 vs PBS		****	<0,0001
	Primed vs Naive		*	0.0444
	aCD4 vs Naive		**	0.0024
	Figure 6h	RNA (copy n / ng total RNA) / Lung
	PBS	Naive	Primed	aIFNg
	No Amp	3980	251	1810
	No Amp	996	No Amp	2310
		928	278	351
		861	No Amp	2290
				1030
	LOD	139
			p-value
	aIFN-g vs PBS		*	0.0164
	Naive vs PBS		*	0.0371
	aIFN-g vs Primed		*	0.0128
	Primed vs Naive		*	0.0381
