# Supplementary material for: Antibody-independent protection against heterologous SARS-CoV-2 challenge conferred by prior infection or vaccination
Source: Nat Immunol. 2024 Mar 14;25(4):633–43. doi: 10.1038/s41590-024-01787-z (PMC11003867; doi:10.1038/s41590-024-01787-z)
Supplement: Supplementary file 9 — Statistical source data. [file 41590_2024_1787_MOESM9_ESM.xlsx]

## Sheet: ExtendedFig1
	Extended Figure 1b	Survival
	Days	K18-hACE2	K18-hACE2; DHLMP2a
	9		1
	9		1
	10		1
	10		1
	10		1
	11		1
	11		1
	11		1
	11		1
	11		1
	11		1
	11		1
	11		1
	11		1
	11		1
	11		1
	11		1
	12		1
	12		1
	14		1
	29		0
	29		0
	29		0
	29		0
	35		0
	35		0
	58		0
	58		0
	35	0
	35	0
	35	0
	35	0
	35	0
	58	0
	58	0
	58	0
	58	0
	58	0
	Log-rank (Mantel-Cox) test
	***	0.0004
	Extended Figure 1c	RNA copy n / ng total RNA / Brain
	K18-hACE2	K18-hACE2; DHLMP2a
	No Amp	1570000
	No Amp	898000
	No Amp	2640000
	LOD	32.99
	Extended Figure 1e	Percentage of RBD-Tet+ B cells / mLN
	PBS Ab+	Naive Ab+	Primed Ab+	PBS Ab-	Naive Ab-	Primed Ab-
	0.022	0.00609	0.13	0.0013	0.021	0
		0.00533	0.072		0	0
		0.02	0.082		0	0.0071
		0.041	0.059
			0.13
	Primed Ab- vs Primed Ab+		**	0.0036
	Naive Ab- vs Primed Ab+		**	0.0063
