# Supplementary material for: Antibody-independent protection against heterologous SARS-CoV-2 challenge conferred by prior infection or vaccination
Source: Nat Immunol. 2024 Mar 14;25(4):633–43. doi: 10.1038/s41590-024-01787-z (PMC11003867; doi:10.1038/s41590-024-01787-z)
Supplement: Supplementary file 10 — Statistical source data. [file 41590_2024_1787_MOESM10_ESM.xlsx]

## Sheet: ExtendedFig2
	Extended Figure 2c	Cytopatic effect
	D614G	3T3 WT			3T3 mACE2			3T3 hACE2			3T3 hyACE2				Delta	3T3 WT			3T3 mACE2			3T3 hACE2			3T3 hyACE2				Omicron	3T3 WT			3T3 mACE2			3T3 hACE2			3T3 hyACE2
	0.01 MOI	-6	4	2	0	0	0	43	46	51	66	66	68		0.01 MOI	-2	2	0	3	3	-6	-6	9	-3	11	27	22		0.01 MOI	-3	1	2	49	46	49	43	43	44	75	74	74
	0.1 MOI	8	-3	-5	-4	1	3	62	64	65	82	84	85		0.1 MOI	-4	3	0	2	0	-1	6	12	14	38	40	39		0.1 MOI	-3	0	3	72	74	75	65	63	67	92	93	92
	1 MOI	-4	8	-4	-4	3	1	76	72	76	92	93	93		1 MOI	1	-6	5	-8	2	6	41	38	49	70	68	73		1 MOI	-4	3	1	84	86	86	75	74	77	95	95	95
	0.01 MOI		p-value												0.01 MOI		p-value												0.01 MOI		p-value
	3T3 Mouse vs. 3T3 WT		ns	>0,9999											3T3 Mouse vs. 3T3 WT		ns	>0,9999											3T3 Mouse vs. 3T3 WT		****	<0,0001
	hyACE2 vs WT		****	<0,0001											hyACE2 vs WT		****	<0,0001											hyACE2 vs WT		****	<0,0001
	hACE2 vs WT		****	<0,0001											hACE2 vs WT		ns	>0,9999											hACE2 vs WT		****	<0,0001
	hyACE2 vs mACE2		****	<0,0001											hyACE2 vs mACE2		****	<0,0001											hyACE2 vs mACE2		****	<0,0001
	hACE2 vs mACE2		****	<0,0001											hACE2 vs mACE2		ns	>0,9999											hACE2 vs mACE2		**	0.0059
	hACE2 vs hyACE2		****	<0,0001											hACE2 vs hyACE2		****	<0,0001											hACE2 vs hyACE2		****	<0,0001
	0.1 MOI														0.1 MOI														0.1 MOI
	3T3 Mouse vs. 3T3 WT		ns	>0,9999											3T3 Mouse vs. 3T3 WT		ns	0.8748											3T3 Mouse vs. 3T3 WT		****	<0,0001
	hyACE2 vs WT		****	<0,0001											hyACE2 vs WT		****	<0,0001											hyACE2 vs WT		****	<0,0001
	hACE2 vs WT		****	<0,0001											hACE2 vs WT		*	0.0148											hACE2 vs WT		****	<0,0001
	hyACE2 vs mACE2		****	<0,0001											hyACE2 vs mACE2		****	<0,0001											hyACE2 vs mACE2		****	<0,0001
	hACE2 vs mACE2		****	<0,0001											hACE2 vs mACE2		*	0.0211											hACE2 vs mACE2		****	<0,0001
	hACE2 vs hyACE2		****	<0,0001											hACE2 vs hyACE2		****	<0,0001											hACE2 vs hyACE2		****	<0,0001
	1 MOI														1 MOI														1 MOI
	3T3 Mouse vs. 3T3 WT		ns	>0,9999											3T3 Mouse vs. 3T3 WT		ns	>0,9999											3T3 Mouse vs. 3T3 WT		****	<0,0001
	hyACE2 vs WT		****	<0,0001											hyACE2 vs WT		****	<0,0001											hyACE2 vs WT		****	<0,0001
	hACE2 vs WT		****	<0,0001											hACE2 vs WT		****	<0,0001											hACE2 vs WT		****	<0,0001
	hyACE2 vs mACE2		****	<0,0001											hyACE2 vs mACE2		****	<0,0001											hyACE2 vs mACE2		****	<0,0001
	hACE2 vs mACE2		****	<0,0001											hACE2 vs mACE2		****	<0,0001											hACE2 vs mACE2		****	<0,0001
	hACE2 vs hyACE2		****	<0,0001											hACE2 vs hyACE2		****	<0,0001											hACE2 vs hyACE2		****	<0,0001
	Extended Figure 2d	SARS-CoV-2 copies/ml
	48 h D614G	3T3 WT			3T3 mACE2			3T3 hACE2			3T3 hyACE2				48 h Delta	3T3 WT			3T3 mACE2			3T3 hACE2			3T3 hyACE2				48 h Omicron	3T3 WT			3T3 mACE2			3T3 hACE2			3T3 hyACE2
	0.01 MOI	1330	1350	1550	910	1100	1210	49100000		90100000	45100000		41100000		0.01 MOI	55.5	149	166	104	123	102		27700000	29600000	46700000	27100000	44900000		0.01 MOI	8640	10400	9880	5100000	4350000	5750000	11800000	17100000	22700000	24600000	27000000	21600000
	0.1 MOI	12000	11500	13700	8430	12900	7560	47300000		64900000	24900000		26100000		0.1 MOI	3580	2070	876	1660	2560	718		50400000	29400000		32300000	40700000		0.1 MOI	157000	144000	135000	5330000	6140000		11800000	14900000	11800000	22200000	19500000	28200000
	1 MOI	517000	201000	125000	85100	134000	49800	43100000		44600000	14700000	3240000	19100000		1 MOI	17800	13400	14400	18100	28500	24400	48800000	44200000	53300000	53900000	48600000	46600000		1 MOI	1500000	896000	1080000	6090000	6090000		9210000	10500000	10300000	17700000	22000000	22900000
	0.01 MOI
	3T3 Mouse vs. 3T3 WT		ns	>0,9999											0.01 MOI														0.01 MOI
	hyACE2 vs WT		****	<0,0001											3T3 Mouse vs. 3T3 WT		ns	>0,9999											3T3 Mouse vs. 3T3 WT		ns	0.0926
	hACE2 vs WT		****	<0,0001											hyACE2 vs WT		****	<0,0001											hyACE2 vs WT		****	<0,0001
	hyACE2 vs mACE2		****	<0,0001											hACE2 vs WT		****	<0,0001											hACE2 vs WT		****	<0,0001
	hACE2 vs mACE2		****	<0,0001											hyACE2 vs mACE2		****	<0,0001											hyACE2 vs mACE2		****	<0,0001
	hACE2 vs hyACE2		**	0.0029											hACE2 vs mACE2		****	<0,0001											hACE2 vs mACE2		****	<0,0001
															hACE2 vs hyACE2		*	0.0311											hACE2 vs hyACE2		**	0.0097
	0.1 MOI
	3T3 Mouse vs. 3T3 WT		ns	0.9997											0.1 MOI														0.1 MOI
	hyACE2 vs WT		**	0.0019											3T3 Mouse vs. 3T3 WT		ns	>0,9999											3T3 Mouse vs. 3T3 WT		ns	0.0978
	hACE2 vs WT		****	<0,0001											hyACE2 vs WT		****	<0,0001											hyACE2 vs WT		****	<0,0001
	hyACE2 vs mACE2		**	0.0019											hACE2 vs WT		****	<0,0001											hACE2 vs WT		****	<0,0001
	hACE2 vs mACE2		****	<0,0001											hyACE2 vs mACE2		****	<0,0001											hyACE2 vs mACE2		*	0.0247
	hACE2 vs hyACE2		***	0.0009											hACE2 vs mACE2		****	<0,0001											hACE2 vs mACE2		****	<0,0001
															hACE2 vs hyACE2		ns	0.5182											hACE2 vs hyACE2		***	0.0002
	1 MOI
	3T3 Mouse vs. 3T3 WT		ns	0.9762											1 MOI														1 MOI
	hyACE2 vs WT		ns	0.0716											3T3 Mouse vs. 3T3 WT		ns	0.9984											3T3 Mouse vs. 3T3 WT		ns	0.1669
	hACE2 vs WT		****	<0,0001											hyACE2 vs WT		****	<0,0001											hyACE2 vs WT		**	0.0014
	hyACE2 vs mACE2		ns	0.0676											hACE2 vs WT		****	<0,0001											hACE2 vs WT		****	<0,0001
	hACE2 vs mACE2		****	<0,0001											hyACE2 vs mACE2		****	<0,0001											hyACE2 vs mACE2		ns	0.3418
	hACE2 vs hyACE2		***	0.0003											hACE2 vs mACE2		****	<0,0001											hACE2 vs mACE2		****	<0,0001
															hACE2 vs hyACE2		ns	0.8273											hACE2 vs hyACE2		***	0.0001
	72 h D614G	3T3 WT			3T3 mACE2			3T3 hACE2			3T3 hyACE2				72 h Delta	3T3 WT			3T3 mACE2			3T3 hACE2			3T3 hyACE2				72 h Omicron	3T3 WT			3T3 Mouse			3T3 Hybrid			3T3 human
	0.01 MOI	1050	845	1840	995	824	772	7150000	5640000		25000000	14000000	18200000		0.01 MOI	171	129	101	362	102	201	23700000	19500000	26100000	30400000	42800000	38200000		0.01 MOI	10100	12400	13800	9230000	10100000	12000000	26600000	28600000	24600000		60800000	53600000
	0.1 MOI	15700	10800	10900	5160	6360	5920	4790000	4350000	4460000	10400000	10300000	10500000		0.1 MOI	530	471	477	627	2700	514	17000000	19500000	17900000	26200000	32900000	39200000		0.1 MOI	168000	127000	153000	6830000	7480000	9620000	16000000	17000000	19600000	38600000	37400000	41000000
	1 MOI	88700	88700	82800	55800	832000	77000	3040000	2760000	3030000		9560000	8950000		1 MOI	3970	8270	5730	11600	16300	10000	13000000	15200000	18200000	29500000	37900000	33600000		1 MOI	1130000	698000	800000	11400000	9650000	8770000	10800000	11900000	13700000	24600000	39100000	32500000
	0.01 MOI														0.01 MOI														0.01 MOI
	3T3 Mouse vs. 3T3 WT		ns	0.9998											3T3 Mouse vs. 3T3 WT		ns	>0,9999											3T3 Mouse vs. 3T3 WT		****	<0,0001
	hyACE2 vs WT		***	0.0004											hyACE2 vs WT		****	<0,0001											hyACE2 vs WT		****	<0,0001
	hACE2 vs WT		****	<0,0001											hACE2 vs WT		****	<0,0001											hACE2 vs WT		****	<0,0001
	hyACE2 vs mACE2		***	0.0004											hyACE2 vs mACE2		****	<0,0001											hyACE2 vs mACE2		****	<0,0001
	hACE2 vs mACE2		****	<0,0001											hACE2 vs mACE2		****	<0,0001											hACE2 vs mACE2		****	<0,0001
	hACE2 vs hyACE2		****	<0,0001											hACE2 vs hyACE2		****	<0,0001											hACE2 vs hyACE2		****	<0,0001
	0.1 MOI														0.1 MOI														0.1 MOI
	3T3 Mouse vs. 3T3 WT		ns	0.9962											3T3 Mouse vs. 3T3 WT		ns	0.9998											3T3 Mouse vs. 3T3 WT		**	0.0018
	hyACE2 vs WT		**	0.0036											hyACE2 vs WT		****	<0,0001											hyACE2 vs WT		****	<0,0001
	hACE2 vs WT		****	<0,0001											hACE2 vs WT		****	<0,0001											hACE2 vs WT		****	<0,0001
	hyACE2 vs mACE2		**	0.0036											hyACE2 vs mACE2		****	<0,0001											hyACE2 vs mACE2		***	0.0003
	hACE2 vs mACE2		****	<0,0001											hACE2 vs mACE2		****	<0,0001											hACE2 vs mACE2		****	<0,0001
	hACE2 vs hyACE2		***	0.0003											hACE2 vs hyACE2		****	<0,0001											hACE2 vs hyACE2		****	<0,0001
	1 MOI														1 MOI														1 MOI
	3T3 Mouse vs. 3T3 WT		ns	0.8671											3T3 Mouse vs. 3T3 WT		ns	0.998											3T3 Mouse vs. 3T3 WT		***	0.0004
	hyACE2 vs WT		ns	0.0515											hyACE2 vs WT		****	<0,0001											hyACE2 vs WT		****	<0,0001
	hACE2 vs WT		****	<0,0001											hACE2 vs WT		****	<0,0001											hACE2 vs WT		****	<0,0001
	hyACE2 vs mACE2		ns	0.072											hyACE2 vs mACE2		****	<0,0001											hyACE2 vs mACE2		ns	0.3323
	hACE2 vs mACE2		****	<0,0001											hACE2 vs mACE2		****	<0,0001											hACE2 vs mACE2		****	<0,0001
	hACE2 vs hyACE2		***	0.0005											hACE2 vs hyACE2		****	<0,0001											hACE2 vs hyACE2		****	<0,0001
	Extended Figure 2e	ACE2 expression
		WT															K18-hACE2										hyACE2
	STOMACH	37.6	49.6	200	45	41	48.3	144	20	108	133	117	71.1				1130	903	578	690							75.1	51.4	22.6	49.4	108	41.6	30.5
	KIDNEY	754	490	1020	442	344	304	680	165	499	1190	407	849				703	644	282	602							228	274	309	314	229	213	143
	LIVER	2.11	3.34	2.18	1	1	1	1	11	1	1	1	1				990	372	351	341							1	1	1.55	1	1	1	1
	LUNG	112	122	109		57.4	39.8	51.4	9.71								98.7	102		113	130	390	346	238			39.2	74.3	45.3	24.3	20.3	21.8	17.6	68.6	47.2	50.9	36.2
	NT	80.9	29.2	24.5		33.8	28.8	57.4	16.5	100	171		28.1	18.5			148	271		130	147						5.96	15.3	6.88	12.5	47.7	18.9	14.5	9.5	13.5	19.2	12.1
	BRAIN	10	5.2	10	4.2	2.6	4.2	4.4	1	7.8	5.7	12	5.2	5.2	7.6	4.7	78	86		100	58	110	130	120			47	57	42	49	38	45	46
	HEART	4.01	9.46	4.78	1	1	1	1	1	9.68	10.3	6.74	8.72				17	14.4	7.98	7.58							7.83	12.4	9.73	17.1	11.3	10.4	13
	OB	88	55.1	42.9		30.9	5.9	40.2	44	14.4	15.1	24	34.9	28.5			13.4	14.3	22.3	36.7	20.3	75.3	81.3	156	76.8	181	168	266	244	330	287	209	193	194	218	155	182
	STOMACH
	K18-hACE2 vs. WT		****	<0,0001
	hyACE2 vs. K18-hACE2		****	<0,0001
	KIDNEY
	hyACE2 vs. WT		****	<0,0001
	hyACE2 vs. K18-hACE2		****	<0,0001
	LIVER
	K18-hACE2 vs. WT		****	<0,0001
	hyACE2 vs. K18-hACE2		****	<0,0001
	LUNG
	K18-hACE2 vs. WT		*	0.018
	hyACE2 vs. K18-hACE2		**	0.0013
	NT
	K18-hACE2 vs. WT		*	0.0457
	hyACE2 vs. K18-hACE2		**	0.0091
	OB
	hyACE2 vs. WT		****	<0,0001
	hyACE2 vs. K18-hACE2		***	0.0007
	Extended Figure 2g	RNA copy n / ng total RNA / Nasal turbinates
		K18-hACE2						hyACE
	Delta AR 2x10^5	No Amp	No Amp	No Amp	1710	2930	17000	No Amp	No Amp	No Amp	No Amp
	Delta AR 5x10^5	210000	46200	74000	55600	109000		628	16200	336	2070	967
	LOD	172
	Delta AR 5x10^5		***	0.0004
	Extended Figure 2h	RNA copy n / ng total RNA / Lung
		K18-hACE2						hyACE
	Delta AR 2x10^5	1720		1940	55000		10000	No Amp	No Amp	No Amp	No Amp
	Delta AR 5x10^5	551000	1210000	898000	623000	1230000		1170	2320	3010	4120	12600
	LOD	128.5
	Delta AR 5x10^5		****	<0,0001
