# Supplementary material for: Antibody-independent protection against heterologous SARS-CoV-2 challenge conferred by prior infection or vaccination
Source: Nat Immunol. 2024 Mar 14;25(4):633–43. doi: 10.1038/s41590-024-01787-z (PMC11003867; doi:10.1038/s41590-024-01787-z)
Supplement: Supplementary file 11 — Statistical source data. [file 41590_2024_1787_MOESM11_ESM.xlsx]

## Sheet: ExtendedFig3
	Extended Figure 3b	Percentage of GL-7+FAS+ B cells / mLN
	PBS Ab+	Naive Ab+	Primed Ab+	PBS Ab-	Naive Ab-	Primed Ab-
	0.24	0.086	2.16	0	0.016	0.063
	0.056	0.37	1.2	0.035	0.037	0.4
		0.078	1.01		0.024	0.16
		0.13	0.66		0.021	0.18
		0.3	0.63		0.021	0.035
	Primed Ab- vs Primed Ab+		*	0.0418
	Naive Ab- vs Primed Ab+		****	<0,0001
	PBS Ab- vs Primed Ab+		**	0.002
	Naive Ab- vs Naive Ab+		*	0.0284
