# Supplementary material for: Antibody-independent protection against heterologous SARS-CoV-2 challenge conferred by prior infection or vaccination
Source: Nat Immunol. 2024 Mar 14;25(4):633–43. doi: 10.1038/s41590-024-01787-z (PMC11003867; doi:10.1038/s41590-024-01787-z)
Supplement: Supplementary file 12 — Statistical source data. [file 41590_2024_1787_MOESM12_ESM.xlsx]

## Sheet: ExtendedFig4
	Extended Figure 4b	Weight Loss
	Days	PBS		Ab+					Ab-
	0	100		100	100	100	100	100	100	100	100	100	100
	1	101		96	97	94	95	97	100	95	94	95	96
	5	107		94	98	97	103	97	105	98	102	103	105
	7	100	104	99	99	99	104	99	104	103	105	107	107
	14	103	104	102	102	104	104	103	108	105	109	105	113
	20	99	100	101	102	100	100	104	112	108	109	107	113
	28	103	106	107	103	108	109	107	118	118	115	120	97
