# Supplementary material for: Antibody-independent protection against heterologous SARS-CoV-2 challenge conferred by prior infection or vaccination
Source: Nat Immunol. 2024 Mar 14;25(4):633–43. doi: 10.1038/s41590-024-01787-z (PMC11003867; doi:10.1038/s41590-024-01787-z)
Supplement: Supplementary file 13 — Statistical source data. [file 41590_2024_1787_MOESM13_ESM.xlsx]

## Sheet: ExtendedFig5
	Extended Figure 5a	Absolute number of cytokine producing CD8 T cells / mLN
		PBS			Ab+ Luc					Ab+ S-2P					Ab- Luc					Ab- S-2P
	IFN-g	268	68.9	86.3	542	534	402	316	216	10300	1190	219	255	529	465	729	1220	561	625	5340	36500	5230	13700
	IFN-g TNF-a	0	4.51	14.7	37.5	0	0	0	0	6250	725	8.51	31.9	151	50.1	47.2	61.1	0	20.9	1230	13900	2460	7050
	TNF-a	121	31.8	98	236	314	61.8	10.6	37.8	6610	833	76.7	140	181	204	133	366	437	269	1340	14200	2750	7950
	IFN-g
	Ab- S-2P vs PBS		****	<0,0001
	Ab- S-2P vs Ab+ Luc		****	<0,0001
	Ab- S-2P vs Ab+ S-2P		****	<0,0001
	Ab- S-2P vs Ab- Luc		****	<0,0001
	IFN-g TNF-a
	Ab- S-2P vs Ab+ Luc		*	0.0426
	Ab- S-2P vs Ab- Luc		*	0.0435
	TNF-a
	Ab- S-2P vs Ab+ Luc		*	0.0345
	Ab- S-2P vs Ab- Luc		*	0.0387
	Extended Figure 5b	Absolute number of cytokine producing CD4 T cells / mLN
		PBS			Ab+ Luc					Ab+ S-2P					Ab- Luc					Ab- S-2P
	IFNg	240	92.1	109	538	539	580	283	398	14200	782	312	311	782	338	443	1040	1110	769	5550	32900	2020	9740
	IFNg TNFa	0	0	0	0	0	0	0	0	8120	286	17.2	27.4	261	0	0	0	0	0	1990	13100	1030	5510
	TNFa	47.9	18.4	29	26.9	49.9	22.8	22.2	18.1	11600	630	151	97.1	598	11.4	46.4	131	94.7	10.5	4880	23500	1850	8790
	IFN-g
	Ab- S-2P vs PBS		**	0.0019
	Ab- S-2P vs Ab+ Luc		***	0.0006
	Ab- S-2P vs Ab+ S-2P		**	0.0073
	Ab- S-2P vs Ab- Luc		***	0.0008
	TNF-a
	Ab- S-2P vs PBS		*	0.0131
	Ab- S-2P vs Ab+ Luc		**	0.0051
	Ab- S-2P vs Ab+ S-2P		*	0.0363
	Ab- S-2P vs Ab- Luc		**	0.0052
	Extended Figure 5c	Absolute number of cytokine producing CD8 T cells / Spleen
		PBS			Ab+ Luc					Ab+ S-2P					Ab- Luc					Ab- S-2P
	IFNg	15600	721	3150	14600	9940	11500	4130		6540000	2110000	216000	680000	764000	12000	20700	22800	11400		1170000	2590000	2090000	2650000
	IFNg TNFa	5450	0	2520	0	3310	4720	0		4760000	1870000	188000	558000	597000	12000	22000	15000	9460		1030000	1930000	1610000	1900000
	TNF	45100	1440	28300	22200	18100	22000	0		4620000	1840000	208000	539000	696000	107000	163000	64600	192000		1150000	1760000	1480000	1730000
	IFN-g
	Ab+ S-2P vs PBS		*	0.0156
	Ab- S-2P vs PBS		*	0.0171
	Ab+ S-2P vs Ab+ Luc		**	0.009
	Ab- S-2P vs Ab+ Luc		*	0.0105
	Ab- S-2P vs Ab+ S-2P		**	0.0092
	Ab- S-2P vs Ab- Luc		*	0.0107
	IFN-g TNF-a
	Ab+ S-2P vs Ab+ Luc		*	0.0396
	Ab- S-2P vs Ab+ Luc		*	0.0472
	Ab- S-2P vs Ab+ S-2P		*	0.0411
	Ab- S-2P vs Ab- Luc		*	0.0489
	TNF-a
	Ab+ S-2P vs Ab+ Luc		*	0.0429
	Extended Figure 5d	Absolute number of cytokine producing CD4 T cells / Spleen
		CTR			Luc					RBD					Dh-Luc					Dh-RBD
	IFNg	32600	12500	18500	7570	62300	32300	26600		831000	548000	61600	96400	227000	11000	16700	38500	24000		107000	160000	155000	240000
	IFNg TNFa	0	0	1270	0	3210	0	3140		512000	326000	45500	49000	172000	464	1670	4640	0		65700	92200	83000	142000
	TNFa	3760	2140	1270	7570	1650	2330	2120		500000	359000	65600	52200	195000	2320	2220	5240	3520		82500	103000	95700	146000
	IFN-g
	Ab+ S-2P vs PBS		**	0.0011
	Ab+ S-2P vs Ab+ Luc		***	0.0006
	Ab- Luc vs Ab+ S-2P		***	0.0004
	Ab+ S-2P vs Ab+ S-2P		*	0.0368
	IFN-g TNF-a
	Ab+ S-2P vs PBS		*	0.0246
	Ab+ S-2P vs Ab+ Luc		*	0.0154
	Ab- Luc vs Ab+ S-2P		*	0.0154
	TNF-a
	Ab+ S-2P vs PBS		*	0.0183
	Ab+ S-2P vs Ab+ Luc		*	0.011
	Ab- Luc vs Ab+ S-2P		*	0.011
