# Supplementary material for: Antibody-independent protection against heterologous SARS-CoV-2 challenge conferred by prior infection or vaccination
Source: Nat Immunol. 2024 Mar 14;25(4):633–43. doi: 10.1038/s41590-024-01787-z (PMC11003867; doi:10.1038/s41590-024-01787-z)
Supplement: Supplementary file 14 — Statistical source data. [file 41590_2024_1787_MOESM14_ESM.xlsx]

## Sheet: ExtendedFig6
	Extended Figure 6a
	Absolute number of CD4 / Lung							Absolute number of CD8 / Lung
	PBS	Naive	Primed	aCD4	aCD8	aCD4 aCD8		PBS	Naive	Primed	aCD4	aCD8	aCD4 aCD8
	1850000	1030000	1060000	339	921000	3830		1200000	550000	933000	1030000	308	361
	408000	1550000	682000	372	963000	941		269000	627000	576000	527000	83	89.2
		1790000	2140000	83.5	1570000	386			1090000	1400000	593000	339	150
		1400000	2000000	3990	1180000	504			684000	896000	1440000	588	538
	aCD4 vs Primed		**	0.0039				aCD8 vs. Primed		**	0.009
	aCD4 aCD8 vs Primed		*	0.0143				aCD4 aCD8 vs Primed		**	0.009
	aCD4 vs aCD8		*	0.0222				aCD4 vs aCD8		*	0.0143
	Naive vs aCD4		**	0.0055				aCD4 aCD8 vs. aCD4		*	0.0143
	Naive vs aCD4 aCD8		*	0.0192				Naive vs. aCD8		*	0.0256
								Naive vs aCD4 aCD8		*	0.0256
	Extended Figure 6b
	Absolute number of CD4 / mLN							Absolute number of CD8 / mLN
	PBS	Naive	Primed	aCD4	aCD8	aCD4 aCD8		CTR	1st inf	Vehicle	aCD4	aCD8	aCD4 aCD8
	229000	626000	526000	86	509000	155		205000	592000	454000	544000	157	576
	447000	502000		55.8	1190000	640		225000	438000		928000	249	4030
		1010000	895000	23.7	1240000	91.2			978000	755000	1090000	49.8	106
		669000	886000	18.4	1480000	138			577000	745000	1060000	70	650
	aCD4 vs Primed		**	0.0068				aCD8 vs. Primed		*	0.0113
	aCD4 vs aCD8		***	0.0004				aCD4 vs aCD8		***	0.0006
	Naive vs aCD4		**	0.0062				aCD4 aCD8 vs. aCD4		**	0.0062
	Naive vs aCD4 aCD8		**	0.0088				Naive vs. aCD8		**	0.0074
								Naive vs aCD4 aCD8		*	0.0461
