# Supplementary material for: Antibody-independent protection against heterologous SARS-CoV-2 challenge conferred by prior infection or vaccination
Source: Nat Immunol. 2024 Mar 14;25(4):633–43. doi: 10.1038/s41590-024-01787-z (PMC11003867; doi:10.1038/s41590-024-01787-z)
Supplement: Supplementary file 15 — Statistical source data. [file 41590_2024_1787_MOESM15_ESM.xlsx]

## Sheet: ExtendedFig7
	Extended Figure 7b	RNA copy n / ng total RNA / Nasal Turbinates
	PBS	Naive	Primed	aCD4	aCD8	aCD4 aCD8
	No Amp	245000	No Amp	No Amp	14400	1350
	No Amp	113000	No Amp	No Amp	47300	20300
	No Amp	28400	No Amp	No Amp	39900	400000
		16300	No Amp	No Amp	6970	288000
						9960
	LOD	984.85
	Primed vs. CTR		ns	>0,9999
	aCD4 vs. CTR		ns	>0,9999
	aCD8 vs PBS		*	0.0363
	aCD4 aCD8 vs PBS		*	0.0145
	Naive vs PBS		**	0.0099
	aCD8 vs. Primed		*	0.0238
	aCD4 aCD8 vs. Primed		**	0.0078
	Naive vs. Primed		**	0.0053
	aCD8 vs. aCD4		*	0.0238
	aCD4 aCD8 vs. aCD4		**	0.0078
	Naive vs. aCD4		**	0.0053
